# Supplementary material for: The usage and costs of national drug price-negotiated anticancer medicines in a first-tier city in Northeast China: a study based on health insurance data
Source: BMC Public Health. 2024 May 14;24:1309. doi: 10.1186/s12889-024-18820-3 (PMC11092061; doi:10.1186/s12889-024-18820-3)
Supplement: Supplementary file 1 — Supplementary Material 1 [file 12889_2024_18820_MOESM1_ESM.xlsx]

## Sheet: Sheet1
Table Include the basic information of the analyzed drugs
No.	Generic name	Dosage form	Indications listed in NRDL	Launch time in China	Inclusion in medical insurance	DDD（mg）
1	Gefitinib	Tablets	Non-small cell lung cancer	2004	2016	250
2	Icotinib	Tablets	Non-small cell lung cancer	2011	2016	375
3	Nimotuzumab	Injections	Nasopharyngeal carcinoma	2008	2017	14.29
4	Lenalidomide	Tablets	Multiple myeloma	2005	2017	10
5	Everolimus	Tablets	Renal cell carcinoma/ endocrine neoplasia/ angiomyolipoma	2013	2017	10
6	Apatinib	Tablets	Gastric adenocarcinoma/ Hepatocellular carcinoma	2014	2017	800
7	Chidamide	Tablets	Peripheral T cell lymphomas	2014	2017	8.57
8	Compound realgarnatural indigo tablets	Tablets	Acute promyelocytic leukemia	2009	2017	7425
9	recombinant human endostatin	Injections	Non-small cell lung cancer	2005	2017	8
10	Shenyi capsule	Capsules	Antineoplastic adjuvant drugs	2003	2017	40
11	Kangai Injection	Injections	Limit level 2 and above middle-late stage lung cancer or medical institutions terminal-stage liver cancer	2015	2017	50
12	Kanglaite Injection	Injections	Limit level 2 and above middle-late stage lung cancer or medical institutions terminal-stage liver cancer	2015	2017	200
13	Fulvestrant	Injections	Breast cancer	2010	2017	8.3
14	Sorafenib	Tablets	Renal cell carcinoma/ hepatocellularCarcinoma/ thvroid carcinoma	2006	2017	800
15	astragalus polysaccharide for injection	Injections	Antineoplastic adjuvant drugs	2004	2017	250
16	Raltitrexed	Injections	Colorectal cancer	2009	2017	4.8
17	Imatinib	Tablets	Leukemia/ gastrointestinal stromal tumor	2005	2017	400
18	Abiraterone	Tablets	Prostatic cancer	2015	2017	1000
19	Erlotinib	Tablets	Non-small-cell lung cancer	2006	2017	150
20	Bortezomib	Injections	Multiple myeloma/ lymphoma	2005	2017	0.4
21	Rituximab	Injections	Non-Hodgkin’s lymphoma	2000	2017	115.9
22	Trastuzumab	Injections	Stomach cancer/ Breast cancer	2002	2017	20
23	Bevacizumab	Injections	Colorectal cancer/ Non-small-cell lung cancer/ Recurrent glioblastoma	2010	2017	25
24	Pemetrexed disodium for injection	Injections	Non-small cell lung cancer/ malignant pleural mesothelioma	2005	2017	23.8
25	Lapatinib	Tablets	Breast cancer	2013	2017	1250
26	Axitinib	Tablets	Renal cell carcinoma	2015	2018	10
27	Cetuximab	Injections	Colorectal cancer	2015	2018	60.7
28	Nilotinib	Capsules	Chronic myeloid leukemia	2009	2018	600
29	Azacitidine	Injections	Myelodysplastic syndrome / chronic myelomonocytic leukemia / acute myeloid leukemia	2017	2018	31.9
30	Sunitinib	Capsules	Renal cell carcinoma/gastrointestinal stromal tumor/pancreatic neuroendocrine tumor	2007	2018	33.33
31	Regorafenib	Tablets	Hepatocellular carcinoma/colorectal cancer/gastrointestinal stromal tumor	2017	2018	120
32	Ixazomib	Tablets	Multiple myeloma	2018	2018	0.43
33	Pazopanib	Tablets	Renal cell carcinoma	2017	2018	800
34	Ibrutinib	Tablets	Mantle cell lymphoma/chronic lymphocytic leukemia/small lymphocytic lymphoma	2017	2018	420
35	Afatinib	Tablets	Non-small cell lung cancer	2017	2018	40
36	Osimertinib	Tablets	Non-small cell lung cancer	2017	2018	80
37	Anlotinib	Capsules	Non-small cell lung cancer/ Small cell lung cancer/ Soft tissue sarcoma	2018	2018	8
38	Crizotinib	Capsules	Non-small cell lung cancer	2013	2018	500
39	Ceritinib	Tablets	Non-small cell lung cancer	2018	2018	450
40	Pegaspargase	Injections	Childhood acute lymphoblastic leukemia	2017	2018	0.24
41	Octreotide	Microsphere injections	Gastrointestinal pancreatic endocrine tumor	2003	2018	0.67
42	Vemurafenib	Tablets	Melanoma	2017	2018	1920
43	Pertuzumab	injections	HER2 positive metastatic breast cancer	2018	2019	20.7
44	Olaparib	Tablets	BRCA mutation-positive epithelial ovarian/ fallopian tube / primary peritoneal cance	2018	2019	600
45	Fruquintinib	Capsules	Colorectal cancer	2018	2019	3.5
46	Pyrotinib	Tablets	HER2 positive metastatic breast cancer	2018	2019	400
47	Sintilimab	injections	Lymphoma/ non-small cell lung cancer/ hepatocellular carcinoma	2018	2019	9.52
48	Mecapegfilgrastim Injection	injections	Patients with severe neutropenia and fever in the previous chemotherapy were limited	2018	2019	0.2
49	Alectinib	Capsules	Non-small cell lung cancer	2018	2019	1200
50	Inetetamab	injections	HER2 positive metastatic breast cancer	2020	2020	20
51	Paclitaxel liposome	Injections	Ovarian cancer/ Breast cancer/ Non-small cell lung cancer	2003	2020	11.81
52	Denosumab Injection	Injections	Limit not surgery or surgical resection may result in severe dysfunction of giant cell tumor of bone	2019	2020	4
53	Enzalutamide	Capsules	Metastatic Castration-Resistant Prostate Cancer	2019	2020	160
54	Niraparib	Capsules	Relapse epithelial ovarian/ fallopian tube or primary peritoneal cancer	2019	2020	300
55	Almonertinib	Tablets	Non-small cell lung cancer	2020	2020	110
56	Dabrafenib	Capsules	BRAFV600 mutation-positive unresectable or metastatic melanoma	2019	2020	300
57	Flumatinib	Tablets	Philadelphia chromosome-positive chronic myelogenous leukemia in chronic phase	2019	2020	600
58	Lenvatinib	Capsules	Unresectable hepatocellular carcinoma	2018	2020	12
59	Trametinib	Tablets	BRAFV600 mutation-positive unresectable or metastatic melanoma	2019	2020	2
60	Toripalimab	injections	Melanoma/ nasopharyngeal carcinoma/ urothelial carcinoma	2018	2020	15
61	Tislelizumab	Injections	High programmed death ligand 1 expression locally advanced or metastatic urothelial carcinoma/ Relapsed or refractory classical Hodgkin lymphoma	2019	2020	9.52
62	Zanubrutinib	Capsules	Mantle cell lymphoma/ chronic lymphocytic leukemia/ Waldenstrom macroglobulinemia	2020	2020	320
63	Camrelizumab	Injections	Advanced hepatocellular carcinoma/ Locally advanced or metastatic esophageal squamous cell carcinoma/ epidermal growth factor receptor mutation-negative and anaplastic lymphoma kinase mutation-negative non-small cell lung cancer/ Relapsed or refractory classical Hodgkin lymphoma	2019	2020	10.8
64	Goserelin（3.6mg）	Injections	Prostate cancer/ breast cancer/ endometriosis	2010	2020	0.13
65	Goserelin（10.8mg）	Injections	Prostate cancer	2012	2020	0.13
